# Supplementary material for: Paucity of HPV-Related Head and Neck Cancers (HNC) in Nigeria
Source: PLoS One. 2016 Apr 6;11(4):e0152828. doi: 10.1371/journal.pone.0152828 (PMC4822856; doi:10.1371/journal.pone.0152828)
Supplement: S1 Table — (XLSX) [file pone.0152828.s001.xlsx]

## Sheet: Sheet1
Characteristics	Calabar	Illorin	Benin	Abuja	Total
Gender : M,F	7,3	2,2	1,1	0,0	10,6
Age: Mean (SD)	39.2(19.2)	43.8(24)	62.5(14.9)		43.3(20.3)
Blocks provided	46	41	28	34	149
Suitable for DNA core	42	32	20	29	123
DNA >1 ng/ul	41	25	18	6	90
PCR amplified (attempted)	38 (42)	7 (22)	4 (15)	0	49 (79)
LA amplified (attempted)	11 (32)	4 (7)	2 (6)	0	17 (45)
HPV positive	0	0	0		0
PCR success rate	0.904762	0.318182	0.266667		0.620253
LA success rate	0.34375	0.571429	0.333333		0.377778
Source	Age	Gender	Site	Diagnosis	Dx Year	AgeofSample	ng/ul	PCR	LinArray
Calabar	14	M	Cervical LN	Anaplastic Ca	2005	9	5.1	ok	neg
Calabar	59	M	Larynx	SCC	2007	7	3.9	good	neg
Calabar	53	M	Larynx	SCC	2009	5	3.9	ok	neg
Calabar	63	M	Larynx	SCC	2010	4	85.2	good	neg
Calabar	19	M	Cervical LN	Metastatic Ca	2010	4	55.2	no	neg
Calabar	43	M	Neck mass	Non-Hodg lymphoma	2010	4	31.5	ok	neg
Calabar	25	M	Lower Jaw	Ameloblastoma	2010	4	81.3	good	neg
Calabar	28	F	Palate	Kaposi Sarcoma	2010	4	55.1	ok	neg
Calabar		F	Jaw mass	Sebaceous Ca	2011	3	23.6	ok	neg
Calabar	63	M	Larynx	SCC	2011	3	4	ok	neg
Calabar	25	F	Cervical LN	Metastatic Ca	2011	3	1	ok	neg
Illorin	52	F	Nasal Cavity	Adenoid Cystic Ca	2009	5	62	ok	neg
Illorin	55	F	Maxillary Sinus	SCC	2010	4	46	ok	neg
Illorin	60	M	Larynx	SCC	2010	4	48	ok	neg
Illorin	8	M	Nasal Cavity	Burkitt's lymphoma	2011	3	117	ok	neg
Benin	52	F	Rt parotid	Adenoid Cystic Ca	2009	5	130	ok	neg
Benin	73	M	Larynx	Large Cell Kerat SCC	2010	4	10	ok	neg
